# Supplementary material for: Duplicate entries in the Protein Data Bank: how to detect and handle them
Source: Acta Crystallogr D Struct Biol. 2025 Mar 8;81(Pt 4):170–80. doi: 10.1107/S2059798325001883 (PMC11966240; doi:10.1107/S2059798325001883)
Supplement: Supplementary file 2 [file d-81-00170-sup2.xlsx]

## Sheet: PDB707K_pairs_with_chains_Linf_
pdb_id_1	pdb_id_2	# residues	# different residues	resolution_1	resolution_2	entity_id_1	entity_id_2	max_deviation_BRI, Angstroms
1OH2	1A0T	413	9	2.4	2.4	2	1	0
1GLI	3HHB	146	1	2.5	1.74	2	2	0.003
8FDZ	8FE0	200	1	2.48	2.22	1	1	0
2MLL	1CE7	241	1	2.7	2.7	1	1	0
2O4X	2HQE	217	1	2	2	1	1	0
1RUJ	4RHV	273	1	3	3	1	1	0
2RS1	1RUI	273	1	3	3	1	1	0.004
2W6J	2CK3	490	1	3.84	1.95	1	1	0.003
2W6I	1BMF	492	1	4	2.85	1	1	0.006
2RS1	1VRH	255	0	3	3	2	2	0.004
2R07	1VRH	255	0	3	3	2	2	0.004
1RUD	1VRH	255	0	2.9	3	2	2	0.004
1NPW	1NPA	99	0	2	2	1	1	0
2CLK	1WBJ	390	0	1.5	1.5	2	2	0
1W21	1W20	389	0	2.08	2.08	1	1	0
1AEK	1AEJ	291	0	2.1	2.1	1	1	0
1AEK	1AEF	291	0	2.1	2.1	1	1	0
1AEK	1AEB	291	0	2.1	2.1	1	1	0
1AEB	1AEF	291	0	2.1	2.1	1	1	0
1AEB	1AEJ	291	0	2.1	2.1	1	1	0
1AEF	1AEJ	291	0	2.1	2.1	1	1	0
1AEU	1AEN	291	0	2.1	2.1	1	1	0
1AC4	1AEN	291	0	2.1	2.1	1	1	0
1AC4	1AEU	291	0	2.1	2.1	1	1	0
1RUH	1VRH	255	0	3	3	2	2	0.004
3LT9	3LT8	69	0	2.55	2.55	1	1	0
6PAD	5PAD	212	0	2.8	2.8	1	1	0
1ZZZ	1YYY	223	0	1.9	2.1	1	1	0
1O3G	1O3F	223	0	1.55	1.55	1	1	0
1RUI	1VRH	255	0	3	3	2	2	0.004
1C77	1C78	130	0	2.3	2.3	1	1	0
1RUJ	1VRH	255	0	3	3	2	2	0.004
1FFY	1QU2	917	0	2.2	2.2	2	2	0
1N6J	1N6J	93	0	2.2	2.2	3	3	0
2GZJ	2GYK	130	0	1.6	1.6	2	2	0
1C79	1C78	130	0	2.3	2.3	1	1	0
1C79	1C77	130	0	2.3	2.3	1	1	0
2PR4	2F5A	213	0	2.05	2.05	1	1	0
2RMU	1VRH	255	0	3	3	2	2	0.004
2PT2	3F11	316	0	2	2	1	1	0
1PAD	6PAD	212	0	2.8	2.8	1	1	0
1PAD	5PAD	212	0	2.8	2.8	1	1	0
8GV6	7WVD	318	0	3.4	3.39	1	1	0
2BSQ	2H1O	143	0	3	3	1	3	0
2RR1	1VRH	255	0	3	3	2	2	0.004
1RUC	1VRH	255	0	3.1	3	2	2	0.004
1RAI	1RAH	310	0	2.5	2.5	1	1	0
1HDU	1HEE	307	0	1.75	1.75	1	1	0
1HEE	1HDU	307	0	1.75	1.75	1	1	0
4F2U	4I9M	304	0	2.19	2.2	1	1	0
1HRI	1VRH	255	0	3	3	2	2	0.004
5IHU	5e+99	213	0	2.06	2.06	1	1	0
1NV5	1NV1	331	0	1.9	1.9	1	1	0
1U0C	1U0C	152	0	2.5	2.5	3	3	0
1U0D	1U0D	152	0	2.9	2.9	3	3	0
1ZBL	1ZBL	133	0	2.2	2.2	3	3	0
4LF8	4LF7	235	0	3.15	3.15	2	2	0
1AEQ	1AEJ	291	0	2.1	2.1	1	1	0
1AEQ	1AEK	291	0	2.1	2.1	1	1	0
1AEQ	1AEB	291	0	2.1	2.1	1	1	0
1AEQ	1AEF	291	0	2.1	2.1	1	1	0
1AEG	1AEJ	291	0	2.1	2.1	1	1	0
1AEG	1AEF	291	0	2.1	2.1	1	1	0
1AEG	1AEB	291	0	2.1	2.1	1	1	0
1AEG	1AEQ	291	0	2.1	2.1	1	1	0
1AEG	1AEK	291	0	2.1	2.1	1	1	0
1AED	1AEG	291	0	2.1	2.1	1	1	0
1AED	1AEQ	291	0	2.1	2.1	1	1	0
1AED	1AEK	291	0	2.1	2.1	1	1	0
1AED	1AEB	291	0	2.1	2.1	1	1	0
1AED	1AEJ	291	0	2.1	2.1	1	1	0
1AED	1AEF	291	0	2.1	2.1	1	1	0
2C0A	1WBH	214	0	1.55	1.55	1	1	0
4OV7	4OOR	73	0	2.7	2.7	1	1	0
1AEM	1AEF	291	0	2.1	2.1	1	1	0
1AEM	1AEJ	291	0	2.1	2.1	1	1	0
1AEM	1AEQ	291	0	2.1	2.1	1	1	0
1AEM	1AEK	291	0	2.1	2.1	1	1	0
1AEM	1AEG	291	0	2.1	2.1	1	1	0
1AEM	1AEB	291	0	2.1	2.1	1	1	0
1AEM	1AED	291	0	2.1	2.1	1	1	0
4Y72	5HQ0	264	0	2.3	2.3	2	2	0
6JY9	6JY7	264	0	1.9	1.8	1	1	0
1AEH	1AEM	291	0	2.1	2.1	1	1	0
1AEH	1AED	291	0	2.1	2.1	1	1	0
1AEH	1AEG	291	0	2.1	2.1	1	1	0
1AEH	1AEQ	291	0	2.1	2.1	1	1	0
1AEH	1AEK	291	0	2.1	2.1	1	1	0
1AEH	1AEB	291	0	2.1	2.1	1	1	0
1AEH	1AEF	291	0	2.1	2.1	1	1	0
1AEH	1AEJ	291	0	2.1	2.1	1	1	0
1AEO	1AC4	291	0	2.1	2.1	1	1	0
1AEO	1AEU	291	0	2.1	2.1	1	1	0
1AEO	1AEN	291	0	2.1	2.1	1	1	0
6VIU	6VB4	99	0	2.33	2.33	2	2	0
1RUG	1VRH	255	0	3	3	2	2	0.004
8D75	8D77	129	0	1.5	1.5	1	1	0
6LYZ	9LYZ	129	0	2	2.5	1	1	0
2RS3	1RUE	255	0	3	2.9	2	2	0.003
1BUV	1BQQ	184	0	2.75	2.75	2	2	0
5QOG	5QNN	188	0	1.79	1.79	1	1	0
7CJN	7D9M	115	0	2.66	2.66	1	1	0
2R04	1VRH	255	0	3	3	2	2	0.004
3G9O	3G9P	75	0	1.65	1.65	1	1	0
1RMU	1VRH	255	0	3	3	2	2	0.004
1YRQ	1YRQ	545	0	2.1	2.1	2	2	0
2RM2	1VRH	255	0	3	3	2	2	0.004
2R06	1VRH	255	0	3	3	2	2	0.004
1HRV	1VRH	255	0	3	3	2	2	0.004
4RRW	4RRZ	552	0	2.57	2.57	1	1	0
5HRF	8ILD	178	0	2.25	2.25	1	1	0
2MLL	1CE7	255	0	2.7	2.7	2	2	0
8FR1	6OTI	257	0	2	2	1	1	0
6KFT	6A3B	210	0	2.51	2.51	1	1	0
1TC8	1PO8	118	0	2.7	2.71	1	1	0
2FAP	1NSG	107	0	2.2	2.2	1	1	0
2QR1	2QRC	91	0	2.7	2.7	2	2	0
1WTE	1WTE	272	0	1.9	1.9	3	3	0
2PGI	1B0Z	442	0	2.3	2.3	1	1	0
6XK7	6XMC	362	0	1.85	1.85	1	1	0
2RS5	1VRH	255	0	3	3	2	2	0.004
1OH2	1A0T	413	0	2.4	2.4	1	1	0
8P1O	8R6Q	126	0	2.17	2.17	1	1	0
3NFN	5HGH	274	0	2.39	2.39	1	1	0
4RHV	1VRH	255	0	3	3	2	2	0.004
4G94	4G6D	62	0	2	2	1	1	0
7WVI	8GV4	226	0	2.48	2.5	1	1	0
1R09	1VRH	255	0	2.9	3	2	2	0.004
5MLB	5O2S	165	0	3.22	3.22	1	1	0
7KC9	7KDM	258	0	2.3	2.3	1	1	0
6EDA	6EBE	257	0	1.88	1.88	1	1	0
4U26	4U25	149	0	2.8	2.9	29	29	0.003
4U26	4U20	149	0	2.8	2.9	29	29	0.003
4U26	4WF1	149	0	2.8	3.09	29	29	0.003
4V85	6LKQ	525	0	3.2	3.1	23	54	0
4V7U	4V6C	141	0	3.1	3.19	30	30	0
5LYZ	4LYZ	129	0	2	2	1	1	0.002
1R08	1RUE	255	0	3	2.9	2	2	0.003
2HWF	2HWD	253	0	3.8	3.8	2	2	0.004
2HWF	2HWE	253	0	3.8	3.8	2	2	0.004
1VRH	1RUE	255	0	3	2.9	2	2	0.004
1VRH	1RUF	255	0	3	2.9	2	2	0.004
1VRH	2RS3	255	0	3	3	2	2	0.004
1VRH	1R08	255	0	3	3	2	2	0.004
4F9N	4I47	246	0	2.65	2.65	1	1	0.001
1RUF	1RUE	255	0	2.9	2.9	2	2	0.003
2HWD	2HWE	253	0	3.8	3.8	2	2	0.003
2HWC	2HWB	255	0	3	3	2	2	0.008
5CRY	5HBC	348	0	2.79	2.79	1	1	0.003
5EEZ	5EF3	70	0	1.98	1.98	1	1	0.004
2HWB	1RUI	40	0	3	3	4	4	0.005
2HWB	1RUE	40	0	3	2.9	4	4	0.005
2HWB	1RUD	40	0	3	2.9	4	4	0.005
5EF3	5EEW	70	0	1.98	1.98	1	1	0.004
5EF3	5EEV	70	0	1.98	1.98	1	1	0.004
5EF1	5EEV	70	0	1.98	1.98	1	1	0.004
5EEY	5EEX	70	0	1.98	1.98	1	1	0.003
5EEY	5EF0	70	0	1.98	1.98	1	1	0.003
5EEY	5EEW	70	0	1.98	1.98	1	1	0.003
5EEY	5EEV	70	0	1.98	1.98	1	1	0.003
5EEY	5EF2	70	0	1.98	1.98	1	1	0.003
5EEY	5EF3	70	0	1.98	1.98	1	1	0.003
6J5Q	6J5P	246	0	1.8	1.8	1	1	0.001
4X4C	4X4G	77	0	2.8	2.8	1	1	0.003
4X4C	4X4D	77	0	2.8	2.8	1	1	0.003
4X4C	4X4F	77	0	2.8	2.8	1	1	0.003
4X4C	4X4H	77	0	2.8	2.8	1	1	0.003
4X4C	4X4I	77	0	2.8	2.8	1	1	0.003
5EEX	5EEW	70	0	1.98	1.98	1	1	0.004
5EEV	5EEW	70	0	1.98	1.98	1	1	0.003
5EEV	5EF2	70	0	1.98	1.98	1	1	0.003
4X4D	4X4F	77	0	2.8	2.8	1	1	0.003
4X4D	4X4H	77	0	2.8	2.8	1	1	0.003
4X4D	4X4E	77	0	2.8	2.8	1	1	0.003
4X4D	4X4G	77	0	2.8	2.8	1	1	0.003
4X4D	4X4I	77	0	2.8	2.8	1	1	0.003
4X4G	4X4E	77	0	2.8	2.8	1	1	0.003
4X4G	4X4H	77	0	2.8	2.8	1	1	0.003
4X4G	4X4F	77	0	2.8	2.8	1	1	0.003
4X4G	4X4I	77	0	2.8	2.8	1	1	0.003
6ZID	6ZI6	332	0	2.8	2.8	1	1	0.001
6ZID	6ZI9	332	0	2.8	2.8	1	1	0.001
6ZID	6ZIA	332	0	2.8	2.8	1	1	0.001
6ZIA	6ZI9	332	0	2.8	2.8	1	1	0.001
5EEU	5EEV	70	0	1.98	1.98	1	1	0.002
5EEU	5EEW	70	0	1.98	1.98	1	1	0.002
5EEU	5EEX	70	0	1.98	1.98	1	1	0.002
5EEU	5EEY	70	0	1.98	1.98	1	1	0.002
5EEU	5EF0	70	0	1.98	1.98	1	1	0.002
5EEU	5EF2	70	0	1.98	1.98	1	1	0.002
5EEU	5EF3	70	0	1.98	1.98	1	1	0.002
5EF0	5EF2	70	0	1.98	1.98	1	1	0.004
5EF0	5EF3	70	0	1.98	1.98	1	1	0.004
5EF0	5EEW	70	0	1.98	1.98	1	1	0.004
4X4F	4X4H	77	0	2.8	2.8	1	1	0.003
4X4F	4X4E	77	0	2.8	2.8	1	1	0.003
4X4F	4X4I	77	0	2.8	2.8	1	1	0.003
6ZI5	6ZI4	332	0	2.8	2.8	1	1	0.001
6ZHW	6ZI9	332	0	2.8	2.8	1	1	0.001
6ZHW	6ZIA	332	0	2.8	2.8	1	1	0.001
6ZHW	6ZI6	332	0	2.8	2.8	1	1	0.001
6ZHW	6ZID	332	0	2.8	2.8	1	1	0.001
6ZI6	6ZIA	332	0	2.8	2.8	1	1	0.001
6ZI6	6ZI9	332	0	2.8	2.8	1	1	0.001
6E2W	6E2Y	327	0	1.95	2.34	1	1	0.004
4X4B	4X4E	77	0	2.8	2.8	1	1	0.002
4X4B	4X4F	77	0	2.8	2.8	1	1	0.002
4X4B	4X4H	77	0	2.8	2.8	1	1	0.002
4X4B	4X4I	77	0	2.8	2.8	1	1	0.002
4X4H	4X4E	77	0	2.8	2.8	1	1	0.002
4X4I	4X4E	77	0	2.8	2.8	1	1	0.004
4U25	4U20	149	0	2.9	2.9	29	29	0.004
4U25	4U1U	149	0	2.9	2.95	29	29	0.004
5EF2	5EEW	70	0	1.98	1.98	1	1	0.004
5J91	5J5B	271	0	2.96	2.8	29	29	0.003
5AVU	5AVW	992	0	2.55	2.6	1	1	0.004
5AVS	5AW3	992	0	2.9	3.35	1	1	0.005
5AVS	5AW8	992	0	2.9	2.8	1	1	0.005
5AVS	5AVQ	992	0	2.9	2.6	1	1	0.005
4W4G	4ZSN	272	0	3.3	3.6	27	27	0.004
5AW1	5AVV	992	0	3.35	2.9	1	1	0.006
5AW1	5AW5	992	0	3.35	2.9	1	1	0.006
5AW1	5AW7	992	0	3.35	2.9	1	1	0.006
3F7Y	3FB8	219	0	3.4	3.4	1	1	0.003
3F7Y	3FB6	219	0	3.4	3	1	1	0.003
1FZI	1MTY	384	0	3.3	1.7	2	2	0.003
2ZXE	5AW8	992	0	2.4	2.8	1	1	0.004
1MQM	1MQN	318	0	2.6	3.2	1	1	0.003
4U24	4U27	149	0	2.9	2.8	29	29	0.003
4U24	4U1V	149	0	2.9	3	29	29	0.003
4U24	4U1U	149	0	2.9	2.95	29	29	0.003
4U24	4WF1	149	0	2.9	3.09	29	29	0.003
1KRR	1KQA	200	0	2.5	3.2	1	1	0.006
5AW4	5AVT	992	0	2.8	2.9	1	1	0.006
5AW4	5AW2	992	0	2.8	3.2	1	1	0.006
5AW4	5AVS	992	0	2.8	2.9	1	1	0.006
5AW4	5AVZ	992	0	2.8	3.2	1	1	0.006
5AW4	5AVQ	992	0	2.8	2.6	1	1	0.006
3FB8	3FB6	219	0	3.4	3	1	1	0.003
5AVR	5AVZ	992	0	2.7	3.2	1	1	0.005
5AVR	5AW3	992	0	2.7	3.35	1	1	0.005
5AVR	5AVW	992	0	2.7	2.6	1	1	0.005
5AVR	5AVQ	992	0	2.7	2.6	1	1	0.005
5AVR	5AVS	992	0	2.7	2.9	1	1	0.005
5AVR	5AW8	992	0	2.7	2.8	1	1	0.005
5AVR	5AW2	992	0	2.7	3.2	1	1	0.005
5AVR	5AVT	992	0	2.7	2.9	1	1	0.005
5AVR	5AVX	992	0	2.7	3.3	1	1	0.005
5AVR	5AVV	992	0	2.7	2.9	1	1	0.005
5AVR	5AW4	992	0	2.7	2.8	1	1	0.005
5AVR	5AW5	992	0	2.7	2.9	1	1	0.005
5AVR	5AW7	992	0	2.7	2.9	1	1	0.005
4P6F	4TUC	237	0	3.6	3.6	2	2	0.01
4P6F	4TUE	237	0	3.6	3.5	2	2	0.01
5AVY	5AVX	992	0	3.45	3.3	1	1	0.006
5AVY	5AW8	992	0	3.45	2.8	1	1	0.006
5AVV	5AW7	992	0	2.9	2.9	1	1	0.007
3F5W	3FB6	219	0	3.3	3	1	1	0.004
5AVZ	5AW7	992	0	3.2	2.9	1	1	0.007
4P70	4TUE	272	0	3.68	3.5	24	27	0.008
4LFZ	4LEL	272	0	3.92	3.9	27	27	0.004
4LFZ	4L71	272	0	3.92	3.9	27	24	0.004
4TUD	5VPO	272	0	3.6	3.34	27	25	0.008
4LEL	4L71	272	0	3.9	3.9	27	24	0.006
4V7T	4V7U	141	0	3.19	3.1	30	30	0.003
4V7T	4V6C	141	0	3.19	3.19	30	30	0.003
4V7T	4V7S	141	0	3.19	3.25	30	30	0.003
4V7T	4V7V	141	0	3.19	3.29	30	30	0.003
4V7V	4V7S	141	0	3.29	3.25	30	30	0.003
4LT8	4LSK	272	0	3.14	3.48	27	27	0.006
5AW3	5AW8	992	0	3.35	2.8	1	1	0.007
4YPB	4ZSN	272	0	3.4	3.6	27	27	0.003
3G1H	3G1F	217	0	2.3	2.5	1	1	0.003
5AW2	5AVW	992	0	3.2	2.6	1	1	0.005
5AW2	5AW8	992	0	3.2	2.8	1	1	0.005
5AW2	5AW5	992	0	3.2	2.9	1	1	0.005
4U27	4WF1	149	0	2.8	3.09	29	29	0.003
4U27	4U1V	149	0	2.8	3	29	29	0.003
4U20	4U1U	149	0	2.9	2.95	29	29	0.003
4U20	4U1V	149	0	2.9	3	29	29	0.003
4U20	4U24	149	0	2.9	2.9	29	29	0.003
4U20	4U27	149	0	2.9	2.8	29	29	0.003
4U20	4WF1	149	0	2.9	3.09	29	29	0.003
4TUC	4TUE	272	0	3.6	3.5	27	27	0.006
5AVT	5AW5	992	0	2.9	2.9	1	1	0.006
5AW6	5AW7	992	0	2.8	2.9	1	1	0.006
5AW6	5AVS	992	0	2.8	2.9	1	1	0.006
5AW6	5AVW	992	0	2.8	2.6	1	1	0.006
5AW6	5AVZ	992	0	2.8	3.2	1	1	0.006
5AW6	5AW3	992	0	2.8	3.35	1	1	0.006
5AW6	5AVX	992	0	2.8	3.3	1	1	0.006
5ZIS	5ZLH	451	0	3.1	3.4	1	1	0.003
4LNT	4TUE	272	0	2.94	3.5	27	27	0.007
4ZSN	4YZV	272	0	3.6	3.1	27	27	0.002
5AW7	5AW2	992	0	2.9	3.2	1	1	0.006
5AW7	5AVW	992	0	2.9	2.6	1	1	0.006
5AW7	5AVX	992	0	2.9	3.3	1	1	0.006
3RIA	3RHW	340	0	3.8	3.26	1	1	0.009
4LSK	4LFZ	272	0	3.48	3.92	27	27	0.006
4LSK	4L71	272	0	3.48	3.9	27	24	0.006
4L71	4L47	272	0	3.9	3.22	24	27	0.003
5AW0	5AW6	992	0	3.3	2.8	1	1	0.006
5AW0	5AW4	992	0	3.3	2.8	1	1	0.006
5AW0	5AW7	992	0	3.3	2.9	1	1	0.006
4TUA	4TUE	272	0	3.6	3.5	27	27	0.005
5AVX	5AW8	992	0	3.3	2.8	1	1	0.006
5AVX	5AW5	992	0	3.3	2.9	1	1	0.006
5VPO	4TUC	272	0	3.34	3.6	25	27	0.006
5VPO	4TUE	272	0	3.34	3.5	25	27	0.006
5VPO	4TUB	272	0	3.34	3.6	25	27	0.006
5AVQ	5AVU	992	0	2.6	2.55	1	1	0.004
5AVQ	5AVW	992	0	2.6	2.6	1	1	0.004
4U1U	4U1V	149	0	2.95	3	29	29	0.003
4U1U	4U27	149	0	2.95	2.8	29	29	0.003
4U1U	4WF1	149	0	2.95	3.09	29	29	0.003
1KAC	1P69	124	0	2.6	3.1	2	2	0.002
1K4C	3FB6	219	0	2	3	1	1	0.003
5AW8	5AVW	992	0	2.8	2.6	1	1	0.006
4TUE	4TUE	205	0	3.5	3.5	28	28	0.008
1R1A	2HWD	253	0	3.2	3.8	2	2	0.004
1R1A	2HWE	253	0	3.2	3.8	2	2	0.004
4U1V	4WF1	149	0	3	3.09	29	29	0.003
4V7S	4V6C	141	0	3.25	3.19	30	30	0.002
4V7S	4V7U	141	0	3.25	3.1	30	30	0.002
4V7J	4L71	37	0	3.3	3.9	56	52	0.006
5WKU	5WKY	418	0	2.95	4	1	1	0.003
5AW5	5AW8	992	0	2.9	2.8	1	1	0.006
5AW5	5AVW	992	0	2.9	2.6	1	1	0.006
5AW5	5AW3	992	0	2.9	3.35	1	1	0.006
4V8J	4V5C	208	0	3.9	3.3	4	4	0.007
7F4M	7F4N	130	0	3.58	3.12	1	1	0.003
4TUB	4TUE	272	0	3.6	3.5	27	27	0.006
4TUB	4TUC	272	0	3.6	3.6	27	27	0.006
4V9J	4V9M	138	0	3.86	4	48	32	0.005
1IJD	1IJD	45	0	3	3	1	1	0.002
1KZU	1KZU	48	0	2.5	2.5	1	1	0.003
3KML	3KML	141	0	3.01	3.01	1	1	0.004
4V4K	4V4K	146	0	3.25	3.25	2	2	0.004
1CYC	1CYC	103	0	2.3	2.3	1	1	0.001
2FPF	2FPF	60	0	3	3	1	1	0.003
1RVV	1RVV	154	0	2.4	2.4	1	1	0.004
3KER	3KER	117	0	2.78	2.78	1	1	0.004
3KO1	3KO1	505	0	3.7	3.7	1	1	0.004
5NKJ	5NKJ	311	0	3.74	3.74	1	1	0.003
2YN6	2YN6	307	0	3.31	3.31	1	1	0.006
4V5V	4V5V	375	0	3.6	3.6	1	1	0.005
6YFT	6YFT	113	0	3.5	3.5	1	1	0.005
1KSX	1KSX	144	0	3.2	3.2	2	2	0.003
1CDE	1CDE	209	0	2.5	2.5	1	1	0.003
6YFO	6YFO	131	0	3.48	3.48	1	1	0.005
6YFH	6YFH	156	0	3.89	3.89	1	1	0.004
6YFG	6YFG	130	0	3.9	3.9	1	1	0.005
6YFL	6YFL	153	0	3.3	3.3	1	1	0.004
4V7G	4V7G	152	0	3.5	3.5	1	1	0.005
6YFK	6YFK	137	0	3.7	3.7	1	1	0.004
6YFR	6YFR	123	0	2.6	2.6	1	1	0.004
1B6C	1B6C	107	0	2.6	2.6	1	1	0.008
6YF9	6YF9	140	0	3.2	3.2	1	1	0.005
1W7W	1W7W	151	0	2.8	2.8	1	1	0.003
1BBJ	1BBJ	211	0	3.1	3.1	2	2	0.002
1BBJ	1BBJ	211	0	3.1	3.1	1	1	0.002
6YFQ	6YFQ	135	0	3.8	3.8	1	1	0.005
1CJ1	1CJ1	96	0	3	3	1	1	0.004
1GN2	1GN2	198	0	3.4	3.4	1	1	0.004
6YFC	6YFC	124	0	3.25	3.25	1	1	0.005
6YFN	6YFN	146	0	3.19	3.19	1	1	0.004
6YF7	6YF7	114	0	3.4	3.4	1	1	0.005
6A5E	6A5E	84	0	2.77	2.77	2	2	0.002
6YFA	6YFA	167	0	3.3	3.3	1	1	0.005
1FRO	1FRO	176	0	2.2	2.2	1	1	0.004
1BFR	1BFR	158	0	2.94	2.94	1	1	0.004
6YFM	6YFM	150	0	2.76	2.76	1	1	0.004
4DDG	4DDG	76	0	3.3	3.3	2	2	0.006
1OPF	1OPF	340	0	3.2	3.2	1	1	0.004
1GAV	1GAV	129	0	3.4	3.4	1	1	0.004
1CB2	1CB2	363	0	2	2	1	1	0.003
6YFF	6YFF	126	0	3.09	3.09	1	1	0.004
1MFR	1MFR	171	0	2.8	2.8	1	1	0.005
1PCI	1PCI	311	0	3.2	3.2	1	1	0.003
2HET	2HET	182	0	3	3	1	1	0.003
1JI4	1JI4	144	0	2.52	2.52	1	1	0.004
6Q5V	6Q5V	208	0	2.75	2.75	1	1	0.004
4U30	4U30	54	0	2.5	2.5	2	2	0.002
1BSF	1BSF	278	0	2.2	2.2	1	1	0.002
1F29	1F29	215	0	2.15	2.15	1	1	0.003
5EXV	5EXV	167	0	2.9	2.9	1	1	0.004
1GUM	1GUM	217	0	3	3	1	1	0.004
5TKM	5TKM	184	0	1.9	1.9	1	1	0.002
6YFJ	6YFJ	118	0	3.23	3.23	1	1	0.004
1GUL	1GUL	217	0	2.7	2.7	1	1	0.004
1AW2	1AW2	255	0	2.65	2.65	1	1	0.004
1QA6	1QA6	67	0	2.8	2.8	2	2	0.002
1AW1	1AW1	255	0	2.7	2.7	1	1	0.003
6YFB	6YFB	166	0	3.59	3.59	1	1	0.004
6YFP	6YFP	164	0	3.1	3.1	1	1	0.005
1ZS8	1ZS8	99	0	3	3	2	2	0.003
2TAA	2TAA	478	0	3	3	1	1	0.004
1STM	1STM	141	0	1.9	1.9	1	1	0.003
1RHQ	1RHQ	140	0	3	3	1	1	0.002
2A2U	2A2U	158	0	2.5	2.5	1	1	0.003
1GN3	1GN3	198	0	4	4	1	1	0.003
1GUH	1GUH	221	0	2.6	2.6	1	1	0.003
6YFE	6YFE	134	0	3.79	3.79	1	1	0.004
1BCF	1BCF	158	0	2.9	2.9	1	1	0.004
4CEL	4CEL	433	0	2.2	2.2	1	1	0.002
2CEL	2CEL	433	0	2	2	1	1	0.002
10GS	10GS	208	0	2.2	2.2	1	1	0.009
4I58	4I58	451	0	3	3	1	1	0.003
2WIN	2WIN	84	0	3.9	3.9	4	4	0.005
1GN6	1GN6	198	0	2.9	2.9	1	1	0.003
2A2G	2A2G	158	0	2.9	2.9	1	1	0.003
1A7B	1A7B	93	0	3.1	3.1	1	1	0.003
1JJO	1JJO	40	0	3.06	3.06	1	1	0.002
1CBR	1CBR	136	0	2.9	2.9	1	1	0.002
1QMO	1QMO	117	0	3.5	3.5	2	2	0.004
1CH4	1CH4	146	0	2.5	2.5	1	1	0.002
1E5N	1E5N	346	0	3.2	3.2	1	1	0.002
3CHX	3CHX	238	0	3.9	3.9	2	2	0.003
1GLI	1GLI	146	0	2.5	2.5	2	2	0.003
3HHB	3HHB	146	0	1.74	1.74	2	2	0.003
1FDH	1FDH	146	0	2.5	2.5	2	2	0.003
1XFB	1XFB	342	0	3	3	1	1	0.005
6RMM	6RMM	196	0	3.53	3.53	1	1	0.003
6YFS	6YFS	125	0	3.5	3.5	1	1	0.004
1FCC	1FCC	206	0	3.2	3.2	1	1	0.002
2GLS	2GLS	468	0	3.5	3.5	1	1	0.009
2CHA	2CHA	131	0	2	2	2	2	0.002
1ATJ	1ATJ	306	0	2.15	2.15	1	1	0.004
1FAW	1FAW	146	0	3.09	3.09	2	2	0.002
2A8K	2A8K	94	0	1.5	1.5	1	1	0.01
1OSM	1OSM	342	0	3.2	3.2	1	1	0.005
3SOD	3SOD	151	0	2.1	2.1	1	1	0.004
1FHF	1FHF	304	0	2.8	2.8	1	1	0.005
1QG6	1QG6	257	0	1.9	1.9	1	1	0.004
2IOH	2IOH	256	0	2.9	2.9	1	1	0.003
1YBV	1YBV	270	0	2.8	2.8	1	1	0.002
1RXO	1RXO	123	0	2.2	2.2	2	2	0.003
1AUS	1AUS	123	0	2.2	2.2	2	2	0.003
3HI8	3HI8	247	0	3.2	3.2	1	1	0.004
6YFD	6YFD	198	0	3.3	3.3	1	1	0.004
1AA1	1AA1	123	0	2.2	2.2	2	2	0.003
1ORT	1ORT	335	0	3	3	1	1	0
4L47	4L47	237	0	3.22	3.22	2	2	0.007
2WU5	2WU5	122	0	2.8	2.8	3	3	0.01
1FSK	1FSK	220	0	2.9	2.9	3	3	0.01
1Z6O	1Z6O	212	0	1.91	1.91	1	1	0.004
4V7P	4V7P	234	0	3.62	3.62	2	2	0.009
3B60	3B60	572	0	3.7	3.7	1	1	0.009
2FRV	2FRV	530	0	2.54	2.54	2	2	0.005
1MPO	1MPO	421	0	2.8	2.8	1	1	0.004
2OTC	2OTC	333	0	2.8	2.8	1	1	0.004
2ARM	1TH6	121	0	1.23	1.23	1	1	0.002
3TAT	3TAT	397	0	3.5	3.5	1	1	0.004
1LBT	1LBT	317	0	2.5	2.5	1	1	0.002
1LLU	1LLU	341	0	2.3	2.3	1	1	0.004
1MAL	1MAL	421	0	3.1	3.1	1	1	0.003
4V6G	4L47	237	0	3.5	3.22	2	2	0.006
4I59	4I59	449	0	2.93	2.93	1	1	0.004
1WAC	1WAC	662	0	3	3	1	1	0.003
1QRQ	1QRQ	325	0	2.8	2.8	1	1	0.003
1TBL	1TBL	314	0	3.1	3.1	1	1	0.003
1ING	1ING	388	0	2.4	2.4	1	1	0
1GYP	1GYQ	358	0	2.8	3.4	1	1	0.003
1IVF	1IVF	388	0	2.4	2.4	1	1	0
1IVC	1IVC	388	0	2.4	2.4	1	1	0
1IVD	1IVD	388	0	1.9	1.9	1	1	0
1QOX	1QOX	449	0	2.7	2.7	1	1	0.005
1H4J	1H4J	595	0	3	3	1	1	0.004
4CPA	4CPA	307	0	2.5	2.5	1	1	0.004
1INH	1INH	388	0	2.4	2.4	1	1	0
1IVE	1IVE	388	0	2.4	2.4	1	1	0
1IVG	1IVG	388	0	1.9	1.9	1	1	0
6BAU	6BAU	408	0	3.8	3.8	1	1	0.004
1E7P	1E7P	239	0	3.1	3.1	2	2	0.003
2CXE	2CXE	416	0	3	3	1	1	0.003
1F3W	1F3W	519	0	3	3	1	1	0.004
1KLF	1KLF	205	0	2.79	2.79	1	1	0.009
2ATJ	2ATJ	308	0	2	2	1	1	0.003
3ATJ	3ATJ	307	0	2.2	2.2	1	1	0.002
4ATJ	4ATJ	308	0	2.5	2.5	1	1	0.003
2LDX	2LDX	331	0	2.96	2.96	1	1	0.004
1PYP	1PYP	280	0	3	3	1	1	0.002
1LBS	1LBS	317	0	2.6	2.6	1	1	0.003
5LDH	5LDH	333	0	2.7	2.7	1	1	0.003
1A0C	1A0C	437	0	2.5	2.5	1	1	0.004
1BNL	1BNL	178	0	2.9	2.9	1	1	0.004
1RCX	1RCX	467	0	2.4	2.4	1	1	0.004
1A0D	1A0D	437	0	3	3	1	1	0.003
1RCO	1RCO	467	0	2.3	2.3	1	1	0.004
1AHU	1AHU	555	0	2.7	2.7	1	1	0.003
1CER	1CER	331	0	2.5	2.5	1	1	0.003
1EPX	1EPX	357	0	1.8	1.8	1	1	0.003
1NDA	1NDA	481	0	3.3	3.3	1	1	0.005
4HKJ	4HKJ	100	0	3	3	2	2	0.009
1AHZ	1AHZ	555	0	3.3	3.3	1	1	0.004
1RBO	1RBO	467	0	2.3	2.3	1	1	0.004
1AHV	1AHV	555	0	3.1	3.1	1	1	0.004
5VIG	5VIG	100	0	3	3	3	3	0.002
1OFG	1OFG	381	0	2.7	2.7	1	1	0.004
3PGM	3PGM	230	0	2.8	2.8	1	1	0
3I5V	3I5V	285	0	2.8	2.8	1	1	0.009
1DPP	1DPP	507	0	3.2	3.2	1	1	0.003
3OHX	3OHX	184	0	3.5	3.5	2	2	0.005
1HWY	1HWY	501	0	3.2	3.2	1	1	0.004
1CB5	1CB5	453	0	2.59	2.59	1	1	0.003
3NG1	3NG1	294	0	2.3	2.3	1	1	0.002
7CAT	7CAT	498	0	2.5	2.5	1	1	0.003
2UZX	2UZX	287	0	2.8	2.8	1	1	0.005
1BPW	1BPW	503	0	2.8	2.8	1	1	0.003
4DDI	4DDI	76	0	3.8	3.8	2	2	0.007
1EG1	1EG1	370	0	3.6	3.6	1	1	0.002
4HT7	4HT7	203	0	3.3	3.3	1	1	0.01
2C6X	2C6X	363	0	3.4	3.4	1	1	0.003
3KIC	3KIC	520	0	2.6	2.6	1	1	0.01
3KIE	3KIE	520	0	3	3	1	1	0.01
1XV8	1XV8	495	0	3	3	1	1	0.002
1FSN	1FSN	257	0	2	2	1	1	0.002
4R17	4R17	211	0	2.1	2.1	11	11	0.01
1FR7	1FR7	256	0	1.5	1.5	1	1	0.002
1A0E	1A0E	443	0	2.7	2.7	1	1	0.002
1KPK	1KPK	450	0	3.5	3.5	1	1	0.004
7C33	7C33	165	0	3.83	3.83	1	1	0.003
1FSR	1FSR	258	0	2	2	1	1	0.002
3WCU	3WCU	150	0	2.9	2.9	3	3	0.002
1RSC	1RSC	464	0	2.3	2.3	1	1	0.008
1FSQ	1FSQ	258	0	2	2	1	1	0.002
1RBL	1RBL	464	0	2.2	2.2	1	1	0.004
1IPH	1IPH	727	0	2.8	2.8	1	1	0.004
2ANL	2ANL	327	0	3.3	3.3	1	1	0.002
4R18	4R18	195	0	2.4	2.4	10	10	0.01
5D8B	5D8B	127	0	3.63	3.63	36	36	0.009
1JUJ	1JUJ	286	0	3	3	1	1	0.002
2GFP	2GFP	375	0	3.5	3.5	1	1	0.006
1BI8	1BI8	155	0	2.8	2.8	2	2	0.002
8DPU	8DPU	298	0	3.78	3.78	1	1	0.001
1E6V	1E6V	545	0	2.7	2.7	1	1	0.002
5PGM	5PGM	235	0	2.12	2.12	1	1	0.002
1EKM	1EKM	656	0	2.5	2.5	1	1	0.004
3K9F	3K9F	481	0	2.9	2.9	1	1	0.004
1UVL	1UVL	664	0	2	2	1	1	0.003
1HHS	1HHS	664	0	2	2	1	1	0.003
1LD9	1LD9	268	0	2.4	2.4	1	1	0.003
1UVK	1UVK	664	0	2.45	2.45	1	1	0.003
1HHT	1HHT	664	0	2.9	2.9	2	2	0.003
1HI1	1HI1	664	0	3	3	1	1	0.004
1HI0	1HI0	664	0	3	3	2	2	0.003
1UVN	1UVN	664	0	3	3	1	1	0.004
1Z8L	1Z8L	695	0	3.5	3.5	1	1	0.004
2BVH	2BVH	453	0	2.9	2.9	1	1	0.004
1AV1	1AV1	201	0	4	4	1	1	0.002
1OAR	1OAR	122	0	2.23	2.23	1	1	0.003
3FMT	3FMT	162	0	2.98	2.98	1	1	0.007
1KPL	1KPL	451	0	3	3	1	1	0.002
1FZA	1FZA	313	0	2.9	2.9	2	2	0.003
1PGE	1PGE	551	0	3.5	3.5	1	1	0.002
3A0H	3A0H	488	0	4	4	2	2	0.002
2PZX	2PZX	188	0	3.5	3.5	1	1	0.003
1IDJ	1IDJ	359	0	2.4	2.4	1	1	0.002
2CGK	2CGK	478	0	2.46	2.46	1	1	0.003
2BVG	2BVG	453	0	3.18	3.18	1	1	0.003
1OB5	1OB5	400	0	3.1	3.1	1	1	0.003
1HTO	1HTO	477	0	2.4	2.4	1	1	0.009
4V5T	4V5W	504	0	3	3.7	1	1	0.004
4LO0	4LO7	286	0	2.06	3.73	1	2	0.005
5XJX	5XJX	544	0	3.06	3.06	2	2	0.004
4DBL	4DBL	245	0	3.49	3.49	3	3	0.007
3L3O	3L3O	184	0	3.4	3.4	2	2	0.002
4V8R	4V8R	528	0	3.8	3.8	4	4	0.004
4R1R	4R1R	733	0	3.2	3.2	1	1	0.004
1QM5	1QM5	796	0	2	2	1	1	0.003
3R1R	3R1R	733	0	3	3	1	1	0.003
3EO1	3EO1	215	0	3.1	3.1	1	1	0.002
1E4O	1E4O	796	0	2.9	2.9	1	1	0.003
1AHP	1AHP	796	0	3	3	1	1	0.002
2R1R	2R1R	733	0	3	3	1	1	0.004
1R1R	1R1R	734	0	2.9	2.9	1	1	0.004
6ZER	6ZER	215	0	3.8	3.8	3	3	0.01
1NMC	1NMC	388	0	2.5	2.5	1	1	0.003
6TYF	6DVC	174	0	3.8	3.3	8	5	0.002
1W63	1W63	589	0	4	4	1	1	0.005
2BS4	2BS4	655	0	2.76	2.76	1	1	0.002
4Z3Z	4Z3Z	652	0	2.67	2.67	1	1	0.005
1GOW	1GOW	489	0	2.6	2.6	1	1	0.003
4V8K	4V8K	40	0	3.01	3.01	6	6	0.009
4QIW	4QIW	122	0	3.5	3.5	6	6	0.003
4V81	4V81	522	0	3.8	3.8	4	4	0.004
1A9B	1A9B	277	0	3.2	3.2	1	1	0.003
4Z3Y	4Z3Y	653	0	2.36	2.36	1	1	0.006
4LO7	4LO7	286	0	3.73	3.73	2	2	0.007
1L9U	1L9U	224	0	4	4	1	1	0.002
4V62	3KZI	340	0	2.9	3.6	4	4	0.003
4V6F	4V9M	138	0	3.1	4	9	32	0.005
6SKE	6SKE	96	0	3.62	3.62	2	2	0.006
4V63	4V63	78	0	3.21	3.21	21	21	0.01
4V83	4V83	78	0	3.5	3.5	19	19	0.009
4JT0	4JT0	250	0	3.1	3.1	1	1	0.008
5XJO	5XJO	523	0	2.63	2.63	1	1	0.002
2UZY	2UZY	286	0	4	4	1	1	0.007
4V82	3KZI	335	0	3.2	3.6	1	1	0.006
4JSU	4JSU	244	0	2.9	2.9	6	6	0.01
4JSQ	4JSQ	241	0	2.8	2.8	3	3	0.01
1KIU	1KIU	205	0	3	3	1	1	0.01
4V9Q	4V9Q	30	0	3.4	3.4	26	26	0.009
1VVJ	1VVJ	272	0	3.44	3.44	27	27	0.007
6BZ6	6BZ6	272	0	3.18	3.18	26	26	0.003
6BZ8	6BZ8	272	0	3.74	3.74	27	27	0.003
4Y4O	5CZP	275	0	2.3	3.3	3	3	0.003
4OIN	4Q4Z	231	0	2.8	2.9	1	1	0.003
1IWO	1IWO	994	0	3.1	3.1	1	1	0.002
1JCH	1JCH	468	0	3.02	3.02	1	1	0.002
4V2C	4V2B	106	0	4	2	2	1	0.003
1BRL	1BRL	319	0	2.4	2.4	2	2	0.002
4V5K	4V5K	164	0	3.2	3.2	42	42	0.002
4V97	4V6F	181	0	3.52	3.1	31	6	0.005
4V9M	4V9M	138	0	4	4	32	32	0.005
